# Supplementary material for: Chronic Exposure to Chlorpyrifos Damages Thyroid Activity and Imbalances Hepatic Thyroid Hormones Signaling and Glucose Metabolism: Dependency of T3-FOXO1 Axis by Hyperglycemia
Source: Int J Mol Sci. 2023 May 31;24(11):9582. doi: 10.3390/ijms24119582 (PMC10253621; doi:10.3390/ijms24119582)
Supplement: Supplementary file 1 [file ijms-24-09582-s001.zip]

Archive with 1 entries (1 files):
- ijms-2289184-supplementary.pdf
